# Supplementary material for: Transcription factor MITF regulates masseter muscle growth and development
Source: Physiol Rep. 2025 Nov 24;13(22):e70677. doi: 10.14814/phy2.70677 (PMC12641285; doi:10.14814/phy2.70677)
Supplement: Supplementary file 3 — Data S3. [file PHY2-13-e70677-s003.xlsx]

## Sheet: Statistics
Normality test by Shapiro-Wilk test
Normality (+)
For two groups: Student's t-test
Figs 1b, 4a-d, 5b,d-f, 6a-c, 7a, b, c (left),d
Fig S1a,b, FigS3d, Fig S4b,d, Fig S5b, Fig S6
For 3 or more groups：1-way ANOVA Post-hoc:Tukey-Kramer
Figs 1c, e, 2d, 3c(left), 3d (right), 4f
Normality (-)
For two groups：Mann-Whitney U-test
Figs 7c (right)
For 3 or more groups: ：Kruskal-Wallis Post-hoc test: Steel-Dwass
Figs 2b, 3b, 3c(right), 3d (left), 4e,g
FigS 2b,d, S3b,S5d

## Sheet: Fig 1
Fig 1(b)	Body weight	p value
Unpaired-t test	WT CTRL	0.2595
	mi/mi CTRL	0.9192
Fig 1(c)	MA mass	p value
1-way ANOVA	WT CTRL	0.2212
Post-hoc:Tukey-Kramer	WT CB	0.2754
	mi/mi CTRL	0.1953
	mi/mi CB	0.5048
Fig 1(e)	MA Myofiber CSA	p value
	WT CTRL	0.1245
1-way ANOVA	WT CB	0.2155
Post-hoc:Tukey-Kramer	mi/mi CTRL	0.6979
	mi/mi CB	0.2882

## Sheet: Fig 2
Fig 2(b)	MA Fibrosis area	p value
	WT CTRL	0.9423
Kruskal-Wallis	WT CB	0.0331	normality(-)
Post-hoc test: Steel-Dwass	mi/mi CTRL	0.4314
	mi/mi CB	0.0557
Fig 2(d)	MA TUNEL-positive nucleus	p value
	WT CTRL	0.5555
1-way ANOVA	WT CB	0.8047
Post-hoc:Tukey-Kramer	mi/mi CTRL	0.4929
	mi/mi CB	0.2325

## Sheet: Fig 3
Fig 3(b)	MA Fibers with centralized nuclei	p value
旧Sup Fig 2(a)	WT CTRL	0.6083
Kruskal-Wallis	WT CB	0.0002	normality(-)
Post-hoc test: Steel-Dwass	mi/mi CTRL	0.0015	normality(-)
	mi/mi CB	0.4342
Fig 3(c)	Caspase-3 / GAPDH	p value
	WT CTRL	0.495
1-way ANOVA	WT CB	0.2653
Post-hoc:Tukey-Kramer	mi/mi CTRL	0.5143
	mi/mi CB	0.4525
	Cleaved caspase-3 / GAPDH	p value
Kruskal-Wallis	WT CTRL	0.0029	normality(-)
Post-hoc test: Steel-Dwass	WT CB	0.7266
	mi/mi CTRL	0.0912
	mi/mi CB	0.2336
Fig 3(d)	Caspase-9 / GAPDH	p value
	WT CTRL	0.0093	normality(-)
Kruskal-Wallis	WT CB	0.0298	normality(-)
Post-hoc test: Steel-Dwass	mi/mi CTRL	0.8722
	mi/mi CB	0.203
	Cleaved caspase-9 / GAPDH	p value
1-way ANOVA	WT CTRL	0.2608
Post-hoc:Tukey-Kramer	WT CB	0.2552
	mi/mi CTRL	0.0551
	mi/mi CB	0.1404

## Sheet: Fig 4
Fig 4(a)	P / T-ERK	p value
	WT	0.1668
Unpaired-t test	mi/mi	0.4094
Fig 4(b)	α-SMA / GAPDH	p value
	WT	0.4851
Unpaired-t test	mi/mi	0.5563
Fig 4(c)	Bax / GAPDH (%)	p value
	WT	0.7079
Unpaired-t test	mi/mi	0.628
Fig 4(d)	Bcl-2 / GAPDH (%)	p value
	WT CTRL	0.0868
Unpaired-t test	mi/mi CTRL	0.5644
Fig 4(e)	miR-1 / sno202	p value
	WT 1week	0.2218
Kruskal-Wallis	mi/mi 1week	0.1777
Post-hoc test: Steel-Dwass	WT 4weeks	0.0334	normality(-)
	mi/mi 4weeks	0.0395	normality(-)
	WT 12weeks	0.0504
	mi/mi 12weeks	0.1756
Fig 4(f)	miR-206 / sno202	p value
Fig 5(f)	WT 1week	0.9149
1-way ANOVA	mi/mi 1week	0.3655
Post-hoc:Tukey-Kramer	WT 4weeks	0.1252
	mi/mi 4weeks	0.3092
	WT 12weeks	0.225
	mi/mi 12weeks	0.2159
Fig 4(g)	miR-133a / sno202	p value
Fig 5(g)	WT 1week	0.4933
Kruskal-Wallis	mi/mi 1week	0.0064	normality(-)
Post-hoc test: Steel-Dwass	WT 4weeks	0.0108	normality(-)
	mi/mi 4weeks	0.0771
	WT 12weeks	0.0013	normality(-)
	mi/mi 12weeks	0.0009	normality(-)

## Sheet: Fig 5
Fig 5(b)	8-OHdG positive	p value
	WT	0.738
Unpaired-t test	mi/mi	0.9043
Fig 5(d)	Oxdized proteins	p value
	WT	0.7634
Unpaired-t test	mi/mi	0.9536
Fig 5(e)	Nox2 / GAPDH	p value
	WT	0.433
Unpaired-t test	mi/mi	0.6451
Fig 5(f)	Nox4 / GAPDH	p value
	WT	0.6346
Unpaired-t test	mi/mi	0.8896

## Sheet: Fig 6
Fig 6(a)	ox- / T-CaMKII	p value
	WT	0.0988
Unpaired-t test	mi/mi	0.063
Fig 6(b)	P(Ser16) / T-PLB	p value
	WT	0.6685
Unpaired-t test	mi/mi	0.4593
Fig 6(c)	P(Thr17) / T-PLB	p value
	WT	0.8748
Unpaired-t test	mi/mi	0.2757

## Sheet: Fig 7
Fig 7(a)	P(Ser473) / T-Akt	p value
	WT	0.852
Unpaired-t test	mi/mi	0.25
Fig 7(b)	P(Ser2448) / T-mTOR	p value
	WT	0.6539
Unpaired-t test	mi/mi	0.3372
Fig 7(c)	P(Ser351) / T-p62	p value
	WT	0.5219
Unpaired-t test	mi/mi	0.3223
	p62 / GAPDH	p value
Mann-Whitney	WT	0.9007
	mi/mi	0.0287	normality(-)
Fig 7(d)	LC3-II / GAPDH	p value
	WT	0.1312
Unpaired-t test	mi/mi	0.0927
	LC3-II / LC3-I	p value
Unpaired-t test	WT	0.4078
	mi/mi	0.5963

## Sheet: Sup Fig 1
Sup Fig 1(a)	TA mass	p value
	WT CTRL	0.4651
1-way ANOVA	WT CB	0.0912
Post-hoc:Tukey-Kramer	mi/mi CTRL	0.9908
	mi/mi CB	0.6723
Sup Fig 1(b)	SOL mass	p value
	WT CTRL	0.7637
1-way ANOVA	WT CB	0.0727
Post-hoc:Tukey-Kramer	mi/mi CTRL	0.8606
	mi/mi CB	0.1318

## Sheet: Sup Fig 2
Sup Fig 2(b)	TA Myofiber CSA	p value
	WT CTRL	0.0305	normality(-)
Kruskal-Wallis	WT CB	0.5426
Post-hoc test: Steel-Dwass	mi/mi CTRL	0.693
	mi/mi CB	0.7136
Sup Fig 2(d)	SOL Myofiber CSA	p value
	WT CTRL	0.0286	normality(-)
Kruskal-Wallis	WT CB	0.3228
Post-hoc test: Steel-Dwass	mi/mi CTRL	0.9415
	mi/mi CB	0.8119

[truncated: 4 more sheets: Sup Fig 3, Sup Fig 4, Sup Fig 5, Sup Fig 6]
